# Supplementary material for: Etiological Spectrum of Acute Respiratory Infections in Bulgaria During the 2023–2024 Season and Genetic Diversity of Circulating Influenza Viruses
Source: Viruses. 2025 Feb 16;17(2):270. doi: 10.3390/v17020270 (PMC11860199; doi:10.3390/v17020270)
Supplement: Supplementary file 1 [file viruses-17-00270-s001.zip]

Archive with 3 entries (3 files):
- Supplementary-Table S1.pdf
- Supplementary-Table S2.pdf
- Supplementary-Tables S3 and S4.pdf
